# Supplementary material for: Detection of Chlamydial DNA from Mediterranean Loggerhead Sea Turtles in Southern Italy
Source: Animals (Basel). 2022 Mar 11;12(6):715. doi: 10.3390/ani12060715 (PMC8944518; doi:10.3390/ani12060715)
Supplement: Supplementary file 1 [file animals-12-00715-s001.zip]

Archive with 3 entries (3 files):
- Supplementary Material - Figure S1 w Legend.pdf
- Supplementary Material - Figure S2 w Legend.pdf
- Supplementary Material - Sequences S1.pdf
